# Supplementary material for: Biliary Drainage for the Preoperative Management of Periampullary Neoplasms: A Retrospective Cohort Study
Source: Medicina (Kaunas). 2025 Aug 30;61(9):1565. doi: 10.3390/medicina61091565 (PMC12471752; doi:10.3390/medicina61091565)
Supplement: Supplementary file 1 [file medicina-61-01565-s001.zip]

Archive with 2 entries (2 files):
- medicina-3794054-Supplementary_Tables.pdf
- STROBE_checklist_cohort.pdf
